# Supplementary material for: The forgotten guidelines: cross-sectional analysis of participation in muscle strengthening and balance & co-ordination activities by adults and older adults in Scotland
Source: BMC Public Health. 2016 Oct 21;16:1108. doi: 10.1186/s12889-016-3774-6 (PMC5073826; doi:10.1186/s12889-016-3774-6)
Supplement: Additional file 1: Table S1. — The results from multiple logistic regression investigating the effect of age group, gender, and their interaction on participation levels of muscle strengthening (weighted n = 6873 men, 7459 women). Table S2: The results from simple logistic regression investigating the effect of age group on participation in specific muscle strengthening sport and exercise activities, stratified by gender (weighted n = 6873 men, 7459 women). Table S3. The results from multiple logistic regression investigating the effect of age group, gender, and their interaction on participation levels of balance & co-ordination (weighted n = 1347 men, 1687 women). (XLSX 29 kb) [file 12889_2016_3774_MOESM1_ESM.xlsx]

## Sheet: Supp Table 1
	Supplementary Table 1. The results from multiple logistic regression investigating the effect of age group, gender, and their interaction on participation levels of muscle strengthening (weighted n=6873 men, 7459 women).
		Proportion meeting the muscle strengthening guidelines						Proportion undertaking some muscle strengthening activities						Proportion undertaking no muscle strengthening activities
		B-coefficient	Linearized standard errora	t	p-value	95% confidence interval	Significant Bonferroni-adjusted α=0.0003	B-coefficient	Linearized standard errora	t	p-value	95% confidence interval	Significant Bonferroni-adjusted α=0.0003	B-coefficient	Linearized standard errora	t	p-value	95% confidence interval	Significant Bonferroni-adjusted α=0.0003
	Age group
	16-24	reference category						reference category						reference category
	25-34	-0.466351	0.130469	-3.57	<0.0001	-0.72, -0.21	*	0.335624	0.159518	2.1	0.036	0.02, 0.65		0.304977	0.142671	2.14	0.033	0.03, 0.58
	35-44	-0.951583	0.131987	-7.21	<0.0001	-1.21, -0.69	*	0.270759	0.152909	1.77	0.077	-0.03, 0.57		0.840505	0.137751	6.1	<0.0001	0.57, 1.11	*
	45-54	-1.14904	0.13095	-8.77	<0.0001	-1.41, -0.89	*	0.202973	0.146273	1.39	0.166	-0.08, 0.49		1.05589	0.138214	7.64	<0.0001	0.78, 1.33	*
	55-64	-1.69367	0.137549	-12.31	<0.0001	-1.96, -1.42	*	-0.0227343	0.155274	-0.15	0.884	-0.33, 0.28		1.60355	0.140942	11.38	<0.0001	1.33, 1.88	*
	65-74	-2.1082	0.142298	-14.82	<0.0001	-2.39, -1.83	*	-0.506177	0.161576	-3.13	0.002	-0.82, -0.19		2.14672	0.138657	15.48	<0.0001	1.87, 2.42	*
	75+	-2.53802	0.181696	-13.97	<0.0001	-2.89, -2.18	*	-1.08281	0.210823	-5.14	<0.0001	-1.50, -0.67	*	2.70182	0.166454	16.23	<0.0001	2.38, 3.03	*
	Sex
	Male	reference category						reference category						reference category
	Female	-0.738764	0.139558	-5.29	<0.0001	-1.01, -0.46	*	0.612385	0.156621	3.91	<0.0001	0.31, 0.92	*	0.369728	0.149757	2.47	0.014	0.08, 0.66
	Interaction
	Female*25-34	0.26801	0.173879	1.54	0.123	-0.07, 0.61		-0.523091	0.202072	-2.59	0.01	-0.92, -0.13		0.0426886	0.183264	0.23	0.816	-0.32, 0.40
	Female*35-44	0.67347	0.172491	3.9	<0.0001	0.34, 1.01	*	-0.64888	0.196622	-3.3	0.001	-1.03, -0.26		-0.287344	0.172845	-1.66	0.097	-0.63, 0.05
	Female*45-54	0.438218	0.174701	2.51	0.012	0.10, 0.78		-0.623619	0.183907	-3.39	0.001	-0.98, -0.26		-0.128087	0.175622	-0.73	0.466	-0.47, 0.22
	Female*55-64	0.531894	0.181179	2.94	0.003	0.18, 0.89		-0.714635	0.190301	-3.76	<0.0001	-1.09, -0.34	*	-0.172819	0.173478	-1	0.319	-0.51, 0.17
	Female*65-74	0.604413	0.199767	3.03	0.003	0.21, 1.00		-0.563501	0.203813	-2.76	0.006	-0.96, -0.16		-0.314101	0.17975	-1.75	0.081	-0.67, 0.04
	Female*75+	-0.165717	0.24481	-0.68	0.499	-0.65, 0.31		-0.80778	0.277736	-2.91	0.004	-1.35, -0.26		0.224123	0.208893	1.07	0.284	-0.19, 0.63
	Constant	0.27	0.1	2.61	0.009	0.07, 0.47		-1.58	0.12	-12.8	<0.0001	-1.82, -1.33	*	-1.04	0.12	-8.84	<0.0001	-1.27, -0.81	*
	a: Standard error calculated using Taylor Series Linearization Method to account for complex survey design

## Sheet: Supp Table 2
	Supplementary Table 2. The results from simple logistic regression investigating the effect of age group on participation in specific muscle strengthening sport and exercise activities, stratified by gender (weighted n=6873 men, 7459 women).
		Proportion of men participating in muscle strengthening activity						Proportion of women participating in muscle strengthening activity
	Age group	B-coefficient	Linearized standard errora	t	p-value	95% confidence interval	Significant Bonferroni-adjusted α=0.0003	B-coefficient	Linearized standard errora	t	p-value	95% confidence interval	Significant Bonferroni-adjusted α=0.0003
	Workout at gym
	16-24	reference category						reference category
	25-34	-0.31448	0.133501	-2.36	0.019	-0.58, -0.05		-0.278626	0.138586	-2.01	0.045	-0.55, -0.01
	35-44	-0.956638	0.141428	-6.76	<0.0001	-1.23, -0.68	*	-0.477567	0.133993	-3.56	<0.0001	-0.74, -0.21	*
	45-54	-1.08704	0.133966	-8.11	<0.0001	-1.35, -0.82	*	-0.819556	0.141039	-5.81	<0.0001	-1.10, -0.54	*
	55-64	-1.73585	0.161096	-10.78	<0.0001	-2.05, -1.42	*	-1.56477	0.165413	-9.46	<0.0001	-1.89, -1.24	*
	65-74	-2.22107	0.171066	-12.98	<0.0001	-2.56, -1.89	*	-2.02594	0.191212	-10.6	<0.0001	-2.40, -1.65	*
	75+	-2.8074	0.261261	-10.75	<0.0001	-3.32, -2.29	*	-4.05925	0.47928	-8.47	<0.0001	-5.00, -3.12	*
	Constant	-0.57	0.1	-5.53	<0.0001	-0.77, -0.37	*	-1.14	0.11	-10.44	<0.0001	-1.35, -0.93	*
	Exercises
	16-24	reference category						reference category
	25-34	-0.319367	0.145196	-2.2	0.028	-0.60, -0.03		-0.415168	0.146135	-2.84	0.005	-0.70, -0.13
	35-44	-0.969797	0.159332	-6.09	<0.0001	-1.28, -0.66	*	-0.650688	0.139798	-4.65	<0.0001	-0.92, -0.38	*
	45-54	-1.42701	0.178104	-8.01	<0.0001	-1.78, -1.08	*	-1.20492	0.149316	-8.07	<0.0001	-1.50, -0.91	*
	55-64	-1.84489	0.178561	-10.33	<0.0001	-2.20, -1.49	*	-1.93895	0.186365	-10.4	<0.0001	-2.30, -1.57	*
	65-74	-2.35007	0.209402	-11.22	<0.0001	-2.76, -1.94	*	-2.23135	0.211346	-10.56	<0.0001	-2.65, -1.82	*
	75+	-2.70659	0.289781	-9.34	<0.0001	-3.28, -2.14	*	-3.27349	0.35659	-9.18	<0.0001	-3.97, -2.57	*
	Constant	-0.81	0.12	-6.95	<0.0001	-1.04, -0.58	*	-1.17	0.11	-10.52	<0.0001	-1.39, -0.95	*
	Running
	16-24	reference category						reference category
	25-34	-0.345181	0.14972	-2.31	0.021	-0.64, -0.05		-0.147975	0.151621	-0.98	0.329	-0.45, 0.15
	35-44	-0.933831	0.160319	-5.82	<0.0001	-1.25, -0.62	*	-0.521054	0.147193	-3.54	<0.0001	-0.81, -0.23	*
	45-54	-1.36065	0.161907	-8.4	<0.0001	-1.68, -1.04	*	-1.26567	0.163621	-7.74	<0.0001	-1.59, -0.94	*
	55-64	-2.76104	0.238852	-11.56	<0.0001	-3.23, -2.29	*	-2.22634	0.23555	-9.45	<0.0001	-2.69, -1.76	*
	65-74	-3.42963	0.289789	-11.83	<0.0001	-4.00, -2.86	*	-3.98332	0.483897	-8.23	<0.0001	-4.93, -3.03	*
	75+	-5.97578	1.01066	-5.91	<0.0001	-7.96, -3.99	*	-5.86328	1.01015	-5.8	<0.0001	-7.85, -3.88	*
	Constant	-0.77	0.12	-6.53	<0.0001	-1.00, -0.54	*	-1.5	0.11	-13.02	<0.0001	-1.72, -1.27	*
	Swimming
	16-24	reference category						reference category
	25-34	0.346136	0.193125	1.79	0.073	-0.03, 0.73		0.052871	0.139794	0.38	0.705	-0.22, 0.33
	35-44	0.289317	0.188944	1.53	0.126	-0.08, 0.66		-0.0397311	0.135007	-0.29	0.769	-0.30, 0.23
	45-54	0.0553411	0.182872	0.3	0.762	-0.30, 0.41		-0.448564	0.133333	-3.36	0.001	-0.71, -0.19
	55-64	-0.446912	0.199476	-2.24	0.025	-0.84, -0.06		-0.65701	0.144083	-4.56	<0.0001	-0.94, -0.37	*
	65-74	-0.804571	0.206114	-3.9	<0.0001	-1.21, -0.40	*	-1.07523	0.164677	-6.53	<0.0001	-1.40, -0.75	*
	75+	-1.38167	0.269675	-5.12	<0.0001	-1.91, -0.85	*	-2.58317	0.26966	-9.58	<0.0001	-3.11, -2.05	*
	Constant	-1.8	1.6	-11.27	<0.0001	-2.11, -1.49	*	-1.34	0.11	-11.86	<0.0001	-1.56, -1.12	*
	Hill walking
	16-24	reference category						reference category
	25-34	0.264727	0.257389	1.03	0.304	-0.24, 0.77		0.330386	0.255538	1.29	0.196	-0.17, 0.83
	35-44	0.0060697	0.256279	0.02	0.981	-0.50, 0.51		0.275963	0.251641	1.1	0.273	-0.22, 0.77
	45-54	0.484606	0.246621	1.96	0.05	0.00, 0.97		0.343479	0.224885	1.53	0.127	-0.10, 0.78
	55-64	0.232815	0.251412	0.93	0.355	-0.26, 0.73		0.0490974	0.257769	0.19	0.849	-0.46, 0.55
	65-74	-0.213121	0.265478	-0.8	0.422	-0.73, 0.31		-0.465858	0.272002	-1.71	0.087	-1.00, 0.07
	75+	-1.27186	0.370136	-3.44	0.001	-2.00, -0.55		-2.02962	0.455133	-4.46	<0.0001	-2.92, -1.14	*
	Constant	-2.67	0.21	-12.62	<0.0001	-3.09, -2.26	*	-2.83	0.22	-12.7	<0.0001	-3.27, -2.40	*
	Football/Rugby
	16-24	reference category						n/a
	25-34	-0.698966	0.153944	-4.54	<0.0001	-1.00, -0.40	*
	35-44	-1.32585	0.168673	-7.86	<0.0001	-1.66, -0.99	*
	45-54	-1.95235	0.188514	-10.36	<0.0001	-2.32, -1.58	*
	55-64	-3.00436	0.274718	-10.94	<0.0001	-3.54, -2.47	*
	65-74	-5.1107	0.598455	-8.54	<0.0001	-6.28, -3.94	*
	75+	-	-	-	-	-
	Constant	-0.79	0.11	-7.08	<0.0001	-1.01, -0.57
	Cycling
	16-24	reference category						n/a
	25-34	0.0032934	0.179837	0.02	0.985	-0.35, 0.36
	35-44	0.102709	0.175281	0.59	0.558	-0.24, 0.45
	45-54	0.0028872	0.165413	0.02	0.986	-0.32, 0.33
	55-64	-0.755973	0.193656	-3.9	<0.0001	-1.14, -0.38	*
	65-74	-1.74743	0.242683	-7.2	<0.0001	-2.22, -1.27	*
	75+	-2.52654	0.41179	-6.14	<0.0001	-3.33, -1.72	*
	Constant	-1.77	0.14	-12.43	<0.0001	-2.05, -1.49	*
	Golf
	16-24	reference category						n/a
	25-34	1.63293	0.54156	3.02	0.003	0.57, 2.70
	35-44	1.46646	0.516598	2.84	0.005	0.45, 2.48
	45-54	1.89126	0.501405	3.77	<0.0001	0.91, 2.87	*
	55-64	2.1911	0.476896	4.59	<0.0001	1.26, 3.13	*
	65-74	1.91604	0.487481	3.93	<0.0001	0.96, 2.87	*
	75+	1.64486	0.523878	3.14	0.002	0.62, 2.67
	Constant	-5.22	0.46	-11.46	<0.0001	-6.11, -4.32	*
	Dance
	16-24	n/a						reference category
	25-34							-0.699986	0.21785	-3.21	0.001	-1.70, 0.15
	35-44							-1.07718	0.237113	-4.54	<0.0001	-1.81, 0.05	*
	45-54							-1.3983	0.246107	-5.68	<0.0001	-2.72, -0.31	*
	55-64							-1.24671	0.244355	-5.1	<0.0001	-3.17, -0.90	*
	65-74							-1.1621	0.248766	-4.67	<0.0001	-2.02, -0.17	*
	75+							-2.28535	0.356083	-6.42	<0.0001	-2.00, -0.01	*
	Constant							-2.28	0.16	-14.04	<0.0001	-2.60, -1.96	*
	Aerobics
	16-24	n/a						reference category
	25-34							0.257187	0.161125	1.6	0.111	-0.06, 0.57
	35-44							0.140767	0.155598	0.9	0.366	-0.16, 0.45
	45-54							-0.214869	0.160857	-1.34	0.182	-0.53, 0.10
	55-64							-0.80759	0.183095	-4.41	<0.0001	-1.17, -0.45	*
	65-74							-0.961873	0.195318	-4.92	<0.0001	-1.35, -0.58	*
	75+							-1.4875	0.229946	-6.47	<0.0001	-1.94, -1.04	*
	Constant							-1.83	0.13	-13.54	<0.0001	-2.09, -1.56	*
	n/a: regression not run as muscle strengthening activity not in top five in any age category for that gender.
	.-: participation levels too low in age category to compute regression coefficient
	a: Standard error calculated using Taylor Series Linearization Method to account for complex survey design

## Sheet: Supp Table 3
	Supplementary Table 3. The results from multiple logistic regression investigating the effect of age group, gender, and their interaction on participation levels of balance & co-ordination (weighted n=1347 men, 1687 women).
		Proportion meeting the balance & co-ordination guidelines						Proportion undertaking some balance & co-ordination activities						Proportion undertaking no balance & co-ordination activities
		B-coefficient	Linearized standard errora	t	p-value	95% confidence interval	Significant Bonferroni-adjusted α=0.0003	B-coefficient	Linearized standard errora	t	p-value	95% confidence interval	Significant Bonferroni-adjusted α=0.0003	B-coefficient	Linearized standard errora	t	p-value	95% confidence interval	Significant Bonferroni-adjusted α=0.0003
	Age group
	65-69	reference category						reference category						reference category
	70-74	-0.436832	0.166822	-2.62	0.009	-0.76, -0.11		-0.128102	0.194095	-0.66	0.509	-0.51, 0.25		0.386531	0.142871	2.71	0.007	0.11, 0.67
	75-79	-0.426392	0.188132	-2.27	0.024	-0.80, -0.06		-0.183751	0.214602	-0.86	0.392	-0.60, 0.24		0.409718	0.154617	2.65	0.008	0.11, 0.71
	80-84	-0.7545	0.239906	-3.14	0.002	-1.23, -0.28		-0.513507	0.288762	-1.78	0.076	-1.08, 0.05		0.798274	0.19942	4	<0.0001	0.41, 1.19	*
	85+	-1.33642	0.335733	-3.98	<0.0001	-2.00, -0.68	*	-1.85726	0.612508	-3.03	0.002	-3.06, -0.66		1.72173	0.30757	5.6	<0.0001	1.12, 2.33	*
	Sex
	Male	reference category						reference category						reference category
	Female	-0.385537	0.14672	-2.63	0.009	-0.67, -0.10		0.0672186	0.158617	0.42	0.672	-0.24, 0.38		0.239437	0.118432	2.02	0.043	0.01, 0.47
	Interaction
	Female*70-74	0.0085086	0.251872	0.03	0.973	-0.49, 0.50		-0.220913	0.267548	-0.83	0.409	-0.75, 0.30		0.0860405	0.196624	0.44	0.662	-0.30, 0.47
	Female*75-79	-0.566821	0.279496	-2.03	0.043	-1.12, -0.02		-0.186338	0.291825	-0.64	0.523	-0.76, 0.39		0.372007	0.214583	1.73	0.083	-0.05, 0.79
	Female*80-84	-0.306293	0.339019	-0.9	0.366	-0.97, 0.36		-0.561133	0.401531	-1.4	0.163	-1.35, 0.23		0.429588	0.271551	1.58	0.114	-0.10, 0.96
	Female*85+	-0.988402	0.584993	-1.69	0.091	-2.14, 0.16		0.386297	0.665861	0.58	0.562	-0.92, 1.69		0.32251	0.435932	0.74	0.46	-0.53, 1.18
	Constant	-1.1	0.1	-10.82	<0.0001	-1.30, -0.90	*	-1.7	0.12	-14.05	<0.0001	-1.94, -1.46	*	0.39	0.09	4.35	<0.0001	0.21, 0.57	*
	a: Standard error calculated using Taylor Series Linearization Method to account for complex survey design
